# Supplementary material for: Sterol O-Acyltransferase 1 (SOAT1): A Genetic Modifier of Niemann-Pick Disease, Type C1
Source: Int J Mol Sci. 2024 Apr 11;25(8):4217. doi: 10.3390/ijms25084217 (PMC11050712; doi:10.3390/ijms25084217)
Supplement: Supplementary file 1 [file ijms-25-04217-s001.zip]

Archive with 3 entries (3 files):
- Supplemental Figure 1.pptx
- Supplemental Table 1 3-8 Revision.xlsx
- Supplemental Table 2 3-8.xlsx
