# Supplementary material for: Sterol O-Acyltransferase 1 (SOAT1): A Genetic Modifier of Niemann-Pick Disease, Type C1
Source: Int J Mol Sci. 2024 Apr 11;25(8):4217. doi: 10.3390/ijms25084217 (PMC11050712; doi:10.3390/ijms25084217)
Supplement: Supplementary file 1 [file ijms-25-04217-s001.zip › Supplemental Table 1 3-8 Revision.xlsx]

## Sheet: Sheet1
Siblings	Family NPC1 Genotype	Protein
1	c.3493G>A; c.3742_3745delCTCA	p.V1165M; p.L1248Vfs*3
2	c.2933C>T; c3246-2A>G	p.R978C; Splicing
3	c.137G>T; c.2072C>T	p.G46V; p.P692L
4	c.2861C>T;ND	p.S954L;ND
5	c.1552C>T; c.2594C>T	p.R518W; p.S865L
6	c.410C>T; c.2000C>T	p.T137M; p.S667L
7	c.2861C>T; c.3107C>T	p.S954L; p.T1036M
8	c.688_693delTCTGTG; c.2848G>A	p.S230_V231del; p.V950M
9	c.3182T>C; c.3182T>C	p.I1061T; p.I1061T
10	c.3182T>C; c.3614C>A	p.I1061T; p.1205K
11	c.2819C>T; c.3182T>C	p.S940L; p.I1061T
12	c.3019C>G; c.3019C>G	p.P1007A; p.P1007a
ND	Not Determined
