# Supplementary material for: Sterol O-Acyltransferase 1 (SOAT1): A Genetic Modifier of Niemann-Pick Disease, Type C1
Source: Int J Mol Sci. 2024 Apr 11;25(8):4217. doi: 10.3390/ijms25084217 (PMC11050712; doi:10.3390/ijms25084217)
Supplement: Supplementary file 1 [file ijms-25-04217-s001.zip › Supplemental Table 2 3-8.xlsx]

## Sheet: Sheet1
rs1044925	Age of Neurological Onset	ASIS
AA	6	0.6
AA	8	1.36
AA	3	1.42857
AA	12	1.2
AA	1.5	1.33333
AA	5	2.75
AA	2.5	1.2
AA	3.5	0.571429
AA	13	0.54
AA	14	0.33
AA	3	0.307692
AA	52	0.208
AA	43	0.309278
AA	6	1.04348
AA	5	0.695652
AA	n/a	n/a
AA	7	0.733032
AA	8	0.253298
AA	23	0.383387
AA	8	2.31325
AA	29	0.327273
AA	51	0.148148
AA	11	0.8
AA	1.5	4.90909
AA	5	1.62791
AA	18	0.70936
AA	n/a	n/a
AA	1.5	6.69231
AA	1.5	6.85714
AA	1.5	4
AA	1.2	3.95122
AA	5	1.90728
AA	8	1.36634
AA	7	0.989691
AA	13	0.688525
AA	5	0.5
AA	3	1.4
AA	8	1.34211
AA	1.16667	0.770053
AA	6	1.1068
AA	6	2.17582
AA	15	0.582524
AA	1.5	0
AA	16	0.307692
AA	1	1.2
AA	2	0.913043
AA	2.5	2.30137
AA	2	0.75
AA	40	0.308446
AA	9	0.695652
CA	1.4	3.42105
CA	2	2.6383
CA	6	0.5
CA	5	1.35714
CA	3	1.25
CA	9	0.28
CA	2	2.29
CA	6	0.705882
CA	2	0
CA	4	2.80374
CA	2	1.13208
CA	4	0.436364
CA	8	0.576
CA	46	0.1841
CA	1	2.57143
CA	2	3
CA	n/a	0
CA	25	0.335196
CA	5.5	0.428571
CA	2	1.15068
CA	5	0.697674
CA	8	1.125
CA	n/a	n/a
CA	3	6
CA	3	0.9
CA	2	2.52229
CA	8	1.10526
CA	7	2
CA	3	0.827586
CA	12	0.582524
CA	1	3.52941
CA	n/a	n/a
CA	3.5	1.97468
CA	5	0.857143
CA	18	0.55814
CA	17	0.870229
CA	11	0.821293
CA	7	0.869565
CA	7	0.975
CA	3	1.10204
CA	3	1.3617
CA	2	0
CA	13	0.147239
CA	12	0.404145
CA	9	1.22449
CA	8	1.15068
CA	1.5	1.27273
CA	0.5	14.6667
CA	11	0.752941
CA	3	0.90566
CA	20	0.748268
CA	9	1.05263
CA	1	8
CA	10	1.29964
CA	6	0.636872
CA	6	0.564263
CA	5	1.33333
CC	1	1.04
CC	3	1.21429
CC	n/a	n/a
CC	1.6	6.15385
CC	3	2.2
CC	2	0.533333
CC	3	1.61074
CC	6	2.2449
CC	4	0.650943
CC	1.25	5.03226
